# Supplementary material for: Vitamin B12 deficiency in diabetic patients treated with metformin: A cross-sectional study
Source: PLoS One. 2024 Apr 25;19(4):e0302500. doi: 10.1371/journal.pone.0302500 (PMC11045118; doi:10.1371/journal.pone.0302500)
Supplement: S1 Data — (XLSX) [file pone.0302500.s001.xlsx]

## Sheet: Sheet1
Number	Gender (1:male, 0:female)	Age	Weight	Height	BMI	SBP	DBP	Diabetes Duration (year)	Metformin Duration (month)	Metformin Dose (mg)	Hb (g/dl)	MCV (fL)	FPG (mmol/L)	creatinine (mg/dl)	AST (U/L)	ALT (U/L)	Cholesterol (mmol/L)	Triglyceride (mmol/L)	HDL-C (mmol/L)	LDL-C (mmol/L)	HbA1c (%)	Folate (umol/mL)	B12 (pg/mL)
1	1	39	69	161	26.6193	110	70	4	48	1000	14.2	84.6	7.34	84	32.7	26	5.41	9.15	0.84	2.99	6.75	12.7	365
2	0	74	57.2	160	22.3437	129	60	5	60	500	13.6	92.7	4.68	99	140.3	146	5.6	5.79	1.55	3.2	12.57	11.2	663
3	0	68	63	162	24.0055	122	82	4.5	54	1000	11	83.7	7.59	75	20.1	19.6	3.33	0.98	1.16	1.91	7.46	17	548
4	1	78	67	165	24.6097	152	72	10	12	1000	14	85.1	6.73	92	21.7	22.1	4.69	1.99	1.34	3	7.22	19.5	468
5	1	73	72.5	163	27.2874	148	73	13	156	1000	14.9	88.1	11.77	81	22.3	25	6.1	1.85	1.33	4.07	9.95	12.9	308
6	1	47	63	163	23.7118	115	80	3	36	2000	15	89.1	6.16	93	28.3	34.6	4.44	2	1.39	3.16	8.42	13.3	131
7	1	56	46	151	20.1746	110	70	1	12	500	14.1	91.1	5.13	76	33.7	23.2	5.22	1.45	2.02	2.95	5.99	16.7	594
8	1	48	68	170	23.5294	117	72	2	24	1000	14.8	83.7	5.95	72	19.1	20.9	4.48	1.12	0.99	3.18	8.02	16.9	240
9	0	53	75	161	28.9341	121	71	0.83	9.96	1000	15.6	91.6	6.6	61	75.7	51.5	2.77	1.55	1	1.64	6.84	20	479
10	1	47	71.2	165	26.1524	120	80	0.67	8.04	2000	16.6	86.1	5.06	82	27.6	38.8	3.05	1.11	0.99	1.88	5.06	19	325
11	1	57	79	174	26.0933	118	68	0	6	500	14.9	93.1	4.77	92.9	31.07	21.74	5.53	2.47	0.63	3.86	6.57	10.5	563
12	0	66	47.4	157	19.23	106	60	18	216	1000	12.7	91.9	9.76	61	41.9	28.1	4.32	3.99	0.75	2.72	8.46	10	334
13	1	63	61	168	21.6128	123	70	3	36	1850	14.7	91.5	8.05	115	27.7	23.1	3.15	1.34	1.06	1.76	8.09	13.2	2610
14	1	46	71	168	25.1559	120	80	2	12	1000	14.2	79.2	5.41	19.5	21.6	93	2.92	1.65	1.07	1.52	5.84	10.3	358
15	0	54	57	155	23.7253	120	80	4.5	24	1000	14.1	92	5.89	72	29.2	29.9	7.38	6.55	1.22	4.33	6.63	11.5	491
16	0	58	52.3	158	20.9502	143	75	10	12	1000	15.8	90.7	6.95	54	47.6	56	7.51	0.97	1.62	3.46	6.95	18	460
17	1	40	67.8	165	24.9036	112	76	3	6	1000	16.6	58.7	12.02	64.6	20.2	23	5.66	2.11	0.93	4.04	8.58	15.2	478
18	1	65	57.2	163	21.5288	132	66	10	120	1000	15.9	89.9	5.67	75	22.6	22.7	4.02	1.21	0.91	2.75	7.02	10.8	364
19	0	60	54	151	23.6832	126	62	0.5	6	1000	13	94.5	6.14	75	16.7	11	3.03	1.81	1.11	1.61	5.74	18.8	724
20	0	67	55	148	25.1096	132	72	5	60	850	13.5	84.2	9.37	70	26.3	38.2	4.61	3.26	1.06	2.93	9.73	18.5	192
21	1	49	74	170	25.6055	125	75	2.5	30	500	16.1	95.6	4.74	98	26.1	26.1	3.73	3.93	0.95	2.23	5.98	17.2	542
22	1	47	79	168	27.9904	119	69	0.5	6	500	15.2	92.1	5.89	89	28.4	37.9	4.2	2.77	0.91	2.63	6.1	9.4	659
23	0	64	62	155	25.8065	120	80	15	180	2000	14	92.4	4.65	70	20.8	15.9	5.14	1.92	1.45	3.05	7.55	15.3	316
24	0	69	57	148	26.0226	160	77	10	120	2000	15.2	87.9	9.37	74	17.9	20.3	3.22	1.88	1.26	1.64	10.41	17.5	445
25	0	61	53	161	20.4467	120	82	15	180	1000	13.8	85.7	10.38	77	18	24.2	5.47	1.13	1.07	3.67	10.76	15.8	832
26	0	54	58	158	23.2335	125	75	10	120	1000	14.9	95.2	5.86	63	26	31.1	2.7	1.32	0.96	1.48	8.34	16.6	321
27	1	64	73	164	27.1416	128	73	10	120	1000	14.8	86.6	5.51	89.5	25	22	2.96	0.91	1.15	1.74	6.88	10.3	249
28	1	61	74	168	26.2188	134	79	5	60	1000	13.7	89.7	5.33	112	19.7	14.4	3.65	0.79	1.48	1.84	6.92	4.4	459
29	0	41	48	150	21.3333	123	75	5	60	500	13.2	89.7	6.66	59	19.5	19.3	4.3	1.48	0.83	2.92	7.67	10.3	411
30	1	50	70	164	26.0262	160	95	3	36	1350	17	102.3	7.2	74.4	53.89	44.77	3.66	3.71	1.1	2.16	6.73	10.3	397
31	1	49	70.7	161	27.2752	121	66	1	12	1000	14.5	85.8	6.39	64.51	21.4	30.63	4.35	0.99	1.15	2.73	6.63	13.1	501
32	1	51	72	178	22.7244	127	79	0.83	9.96	1000	15.2	88.5	11.93	80.11	30	30.19	5.82	3.16	1.24	3.66	8.65	11.2	416
33	1	48	75.6	171	25.8541	121	72	0.4167	5.0004	1000	14.8	93.7	5.4	87.71	26.7	32.63	6.45	1.07	2.32	3.37	6.06	13.1	353
34	1	37	65	167	23.3067	125	80	0.75	9	1000	16.4	92.2	8.32	72.62	27.63	58.82	3.91	4.65	0.98	2.24	6.89	11.4	756
35	1	47	71	161	27.3909	163	110	3	36	1000	15.5	86.6	12.09	78.17	21.49	24.45	4.62	1.3	1.24	2.84	10.42	6.4	585
36	1	45	73	160	28.5156	138	82	7	84	1000	13	90.5	8.09	81	23.5	27.9	3.06	2.21	1.02	1.9	6.39	10.3	449
37	0	72	46	146	21.58	137	73	2.5	30	500	13.7	90.8	6.85	82.12	21.35	21.07	3.47	1.94	0.94	2.07	7.8	19.8	1268
38	1	47	73	160	28.5156	119	75	0.583	6.996	1000	13.6	90	5.41	99.44	23.08	18.4	3.67	0.61	1.34	2.01	5.88	17.3	597
39	1	40	66	173	22.0522	116	61	7	84	1000	14.3	79.4	7.77	91	28	14.6	4.63	0.59	1.06	3.11	7.24	14.9	772
40	1	53	81	173	27.0641	134	88	3.5	42	2000	15.2	86.3	8.14	75	22.9	39.1	4.55	1.46	0.98	2.99	8.38	18.1	651
41	0	70	89.3	158	35.7715	131	70	5	60	1000	14.9	99	7.3	79.89	45.03	31.18	3.42	1.2	1.02	1.92	6.46	5.6	403
42	1	38	66	162	25.1486	130	92	4	48	850	13.9	87.9	11.8	86	20.6	35.36	4.41	2.03	1.05	2.7	8.93	17.3	241
43	0	50	73.5	160	28.7109	115	58	4	48	2000	14.2	86.8	5.67	62.82	22.39	14.18	4.24	0.87	1.32	2.42	6.81	20	633
44	0	68	52.3	152	22.6368	121	67	16	12	1000	14.2	95.4	7.02	75.64	27.2	20.31	3.9	1.5	1.54	1.91	8.69	17.9	445
45	1	46	67	167	24.0238	138	76	3	36	1000	14.5	86.7	10.43	97.37	22.1	38.97	4.72	0.76	1.58	2.81	6.32	6.7	537
46	1	32	117	171	40.0123	127	66	0	10.992	500	15	75.6	4.93	98.83	42.59	28.52	4.58	1.88	0.92	3.07	5.96	5.2	423
47	1	46	57	159	22.5466	145	91	2.5	30	1500	15	89	8.1	67.63	39.52	12.98	4.05	1.93	1.56	2.12	7.71	8.3	400
48	1	66	75	173	25.0593	136	70	0.4167	5.0004	850	14.9	85.7	6.33	87.58	22.27	24.21	3.52	1.28	1.36	1.73	6.35	10.3	462
49	0	39	58	152	25.1039	132	76	1	12	1000	12.8	90.2	7.72	66.12	15.6	26.22	3.85	1.32	0.85	1.45	8.03	7.7	351
50	0	69	53	165	19.4674	135	66	5	60	500	14.5	91.5	10.24	62.47	52.38	92.69	4.07	2.12	1.27	2.34	8.74	10.2	520
51	1	47	80	167	28.6851	127	68	4	48	1700	15.9	88.1	14.58	84.32	32.03	43.05	6.84	2.79	1.43	4.53	9.51	15.1	350
52	0	72	63.5	151	27.8497	135	61	5	60	1000	12.8	85.6	11.87	85.4	14.25	15.7	4.05	1.86	1.32	2.29	9.47	15.3	284
53	1	35	67	159	26.5021	120	69	0.083	0.996	1000	16.5	87.4	6.92	85.93	23.72	49.19	6.07	1.13	1.12	4.44	6.03	10.2	468
54	1	63	61	161	23.533	120	68	5	60	1700	16.3	99.9	7.16	86.68	21.5	12.73	4.47	5.34	1.16	2.5	6.66	10.2	550
55	1	50	59.3	165	21.7815	105	60	10	120	1000	16	95.2	7.42	82	14.68	13.31	5.52	0.59	1.56	3.52	6.35	9.8	262
56	0	61	49.4	157	20.0414	126	60	17	204	1700	12.5	88.9	7.37	65	26.7	13.2	3.65	1.2	1.62	1.86	6.99	13.6	459
57	1	31	125.5	178	39.6099	120	77	3	36	1000	17.1	87.6	7.81	83	49.98	54.89	4.79	3.13	1.06	3.11	5.73	9.9	425
58	0	45	51	163	19.1953	87	55	2.5	30	1000	11.9	84.5	8.08	62.48	19.04	19.9	4.95	1.1	1.11	3.35	7.52	18.6	715
59	1	48	58	167	20.7967	121	73	5	60	2000	16.4	92.5	6.97	86.6	34.08	16.7	3.83	3.68	1.19	2.13	6.93	19.8	295
60	1	49	75.8	176	24.4706	120	75	6	72	2000	15.2	88.4	11.42	91.73	21.23	17.76	3.58	5.58	0.69	2.17	8.85	9.7	320
61	0	42	57	150	25.3333	113	68	1	12	1700	14.5	88.5	13.46	58.63	56.32	61.1	4.6	1.82	1.12	2.83	9.27	5.7	370
62	0	44	54	161	20.8325	106	60	1	12	2000	14.2	88.2	7.53	61.51	36.15	26.76	6.59	3.95	1.17	4.27	7.93	16.9	463
63	1	42	77	167	27.6095	117	80	1	12	2000	15.4	97.8	6.88	93.13	41.75	52.46	5.4	2.08	1.16	3.5	6.45	10	263
64	1	41	67	171	22.913	117	62	4	48	2000	14.1	85	6.16	82.5	44	27.4	3.19	2.21	1.1	1.84	6.86	14.1	705
65	1	50	63.4	170	21.9377	118	69	0.67	8.04	1000	14.8	84.6	6.44	73.3	24.96	10.11	6.04	2.6	1.11	3.98	5.9	13.3	500
66	0	70	66	156	27.1203	120	80	3	36	2000	15.2	97.7	6.97	68.07	29.01	22.13	3.71	1.72	1.33	2.14	6.48	10.2	459
67	1	50	69	166	25.0399	120	74	5	60	1000	12.8	69.2	7.36	80.95	43.44	26.84	4.06	2.62	1	2.35	7.82	11.4	594
68	1	66	61.7	161.5	23.6559	119	63	15	180	1700	14.9	91	7	74.4	33.72	22.42	4.05	1.13	1.32	2.33	7.95	18.3	292
69	0	65	58	159	22.9421	120	80	2	24	1000	14.3	87.1	7.04	65	27.9	14.7	5.04	3.52	0.88	3.28	6.92	16.5	384
70	1	40	66	169	23.1084	120	80	23	84	1000	14.8	87.4	6.6	78	22.2	20.7	4.08	0.75	0.99	2.67	6.3	12.3	528
71	1	53	69	172	23.3234	133	64	0.33	3.96	1000	15.5	83.8	5.83	82	21.7	16.6	4.54	1.17	1.29	2.73	6.6	16	379
72	1	31	70.4	162	26.8252	120	80	5	60	2000	15.4	86.3	6.54	61.72	28.78	24.08	4.58	2.61	1.08	2.86	6.16	7.2	190
73	0	87	49	154	20.6612	114	54	5	30	1000	12.5	89.1	7.2	105	25.9	22.7	3.03	1.8	0.94	1.67	6.76	8.1	299
74	0	72	55	157	22.3133	135	66	5	60	1000	14.9	84.3	13.4	53.62	29.65	21.75	3.45	4.99	0.72	2.07	10.9	15.9	244
75	1	51	62	158	24.8358	109	62	15	180	2000	14.1	83.6	8.11	61.41	48.06	51.36	2.66	1.24	0.93	1.51	9.7	17.8	229
76	1	59	69	162	26.2917	140	72	5	60	1000	15.7	85.3	6.67	89.42	45.2	26.76	4.01	2.41	1.18	2.26	6.68	16.4	606
77	1	48	85	166	30.8463	135	89	6.5	54	2000	16.8	92.4	5.98	94.78	20.5	16.35	6.81	4.31	1.62	4.11	6.77	10.6	380
78	0	64	52.5	153	22.4273	109	59	5	60	2000	14.4	88.6	6.96	66	28.1	22	3.16	0.79	1.17	1.67	6.31	17.6	598
79	0	45	46	153	19.6506	101	58	0.75	9	1000	12.8	87.5	6.6	57	35.1	69.2	12.21	9.42	1.36	5.76	8.31	10.1	787
80	1	49	73.8	167	26.462	120	80	8	96	1000	15.8	87.2	8.23	93	19.6	18.9	4.24	0.93	1.32	2.43	8.56	14.3	832
81	0	61	67.5	155	28.0957	141	64	0	12	1000	14	87	6.02	57.9	37.8	44.8	4.17	2.74	1.22	2.43	6.37	14.5	451
82	1	66	72.7	165	26.7034	136	74	12	144	1350	14.8	98.5	7.23	83.96	19.63	11.18	5.01	1.42	0.98	3.53	6.4	13	231
83	0	75	53.7	150	23.8667	125	60	10	120	1000	11.1	85.1	6.52	84	9.8	13.34	3.4	1.06	1.83	1.65	6.08	15.6	384
84	0	68	54.2	158	21.7113	138	65	40	480	1500	11.5	90.4	10.73	144	18.2	20.2	4.31	2.26	1.59	2.16	11.87	8.3	267
85	1	66	60	157	24.3418	150	80	12	144	1000	13.3	68.8	8.87	80.19	27.54	25.3	6.22	1.5	1.41	4.01	7.44	12	479
86	0	33	59	160	23.0469	121	75	0.75	9	1000	15.3	88.5	16.15	60	30.3	37.5	6.3	4.25	1.14	4.08	12.14	13	596
87	0	49	55.4	152	23.9785	121	71	10	120	1000	14.2	91.5	15.05	66	27.8	28.4	7.15	1.63	1.3	5.02	11.54	15.1	313
88	0	56	58	160	22.6562	117	70	8	96	1000	12.8	83.9	8.84	65	30.4	38.6	5.85	5.83	0.98	3.35	9.67	15.1	432
89	1	41	62	160	24.2187	113	66	1	12	500	15.8	82.4	20.07	79.9	23.53	30.66	6.83	4.84	1.23	4.37	14.98	13.3	620
90	1	52	76.7	165	28.1726	116	74	2	24	1000	14.6	93.2	5.94	86.57	33.12	40.69	4	1.83	1.31	2.27	5.89	10.2	395
91	0	63	58.7	150	26.0889	186	86	5	60	1000	15.4	86.2	11.13	58.75	40.37	58.89	8.18	6.19	1.39	4.85	11.08	10.2	598
92	0	79	48	147	22.213	146	65	5	60	500	12	91.7	6.4	85.46	38.69	27.91	6.39	2.2	1.69	3.87	7.77	19.4	399
93	1	68	59.1	166	21.4472	145	83	5	60	1000	14.5	86.3	6.66	101.4	74.7	136.9	3.41	1	1.36	1.91	7.29	16.3	492
94	1	65	64.8	160	25.3125	140	80	3	36	2000	15.4	88.1	10.26	70.83	20.7	19.2	6.64	1.56	1.6	4.26	8.82	13.8	282
95	1	42	63.2	160	24.6875	115	71	0	36	750	14.2	91	5.7	74.26	55	54.3	6.48	1.28	1.74	4.25	6.08	13.8	694
96	1	56	61	165	22.4059	146	102	5	60	1000	15.1	92.1	8.87	82.27	26.2	19.6	4.7	1.97	1.2	3.08	7.36	9.7	456
97	0	36	53	149	23.8728	120	80	0.583	6.996	2000	14.7	84.7	5.85	54.05	19.3	28.9	3.88	1.82	1.14	2.31	5.86	7.6	487
98	1	53	67	168	23.7387	120	80	3	36	1000	15.9	96.2	6.73	91.87	54	26.7	4.57	1.22	1.63	2.66	6.92	15	339
99	1	49	70	170	24.2215	133	62	10	60	1700	13.4	74.6	11.61	82.2	56.61	109.48	3.4	1.96	0.79	2.18	9.5	10.2	223
100	1	44	53	163	19.9481	129	63	0.5	6	2000	14.2	88	7.58	78.84	50	49.29	4.7	1.59	1.63	2.57	7	16.6	533
101	1	48	63	160	24.6094	108	70	8	96	1000	13.4	94.9	8.36	76.46	24.34	27.2	8.45	15.53	0.93	3.61	6.8	10.4	275
102	1	68	64.8	161.5	24.8445	130	73	10	120	2000	15	84	5.2	62.3	46	20	6.67	1.32	1.36	4.27	6.5	14	737
103	0	54	56	150	24.8889	150	78	0.5	6	1000	13.8	85.3	6.76	63.8	26.1	30.1	5.86	1.56	1.45	3.83	6.31	9.8	403
104	0	57	71	148	32.4142	145	87	3	36	1000	13.2	82.9	5.67	56.93	19.04	12.75	6.95	1.22	2.03	3.94	5.91	13.4	648
105	1	68	63	165	23.1405	124	64	5	60	1000	15.5	89.3	8.45	69.82	18.41	35.61	5.2	2.77	1.49	3.02	9.27	15.2	800
106	1	51	59.8	168	21.1876	114	67	3	36	2000	16.3	93.3	13.75	103.69	24.82	19.93	6.06	0.94	1.58	3.77	12.16	16.7	509
107	1	42	68	163	25.5937	133	83	4	48	1500	15.7	79.8	12.06	64	31.24	40.49	3.42	1.8	1.1	1.98	9.42	10.5	713
108	0	62	47	157	19.0677	123	66	10	120	1700	13.2	87.8	6.09	66.42	23.25	1.79	3.77	0.96	1.37	2.08	6.31	14.7	328
109	0	60	60.2	150	26.7556	153	83	9	108	1850	13.5	75	7.4	70.5	55	30.2	3.46	0.96	1.26	2.02	7.73	15.7	82
110	0	60	66	157	26.7759	141	75	10	120	750	13.5	91.3	9.27	116.97	28.76	19.93	5.33	1.82	1.35	3.33	11.22	10.5	504
111	0	63	38.9	145	18.5018	120	80	3	24	1000	14.4	84.6	7.36	60.11	19.35	8.59	5.74	1.83	1.18	3.83	8.26	12.6	886
112	1	42	71	163	26.7229	120	80	1	12	1000	15.4	86.9	4.69	92.08	25	37.95	6.86	3.8	1.05	4.57	6.3	9.1	485
113	0	71	51	150	22.6667	148	70	20	240	1000	10.9	87.1	7.18	85.82	26	32	4.2	1.21	1.12	1.52	7.93	20	291
114	1	64	60.2	170	20.8304	122	66	10	120	2000	12	86.9	7.27	110.53	28.14	29.25	1.99	1.56	0.89	1.01	7.3	7.8	243
115	0	41	58	158	23.2335	116	73	0	3.96	500	13.8	87.3	4.24	66.76	30.57	34.9	3.75	1.38	1.2	2.17	5.46	9.3	360
116	1	67	66	170	22.8374	180	92	4	12	1000	14.4	87.9	6.96	71.28	30.58	26.78	5.18	1.04	1.63	3.11	7.04	9.7	713
117	1	53	75.9	161	29.2813	118	75	2	24	500	15.8	93.4	4.71	80.77	22.65	25.4	6.59	6.05	1.11	3.95	6.1	12.1	408
118	0	73	47.8	153	20.4195	132	76	3	36	500	13.4	88.5	6.05	74.29	29.38	19.09	3.08	1.09	1.02	1.7	6.98	11	420
119	1	55	76	163	28.6048	137	75	26	312	1000	16.1	86.1	17.97	102.45	31.69	59.41	7.28	12.17	1.03	3.61	10.34	10.5	683
120	0	78	47.2	148	21.5486	121	64	10	120	1700	11.2	88.7	6.77	61	22.88	14.12	2.88	0.93	1.26	1.4	6.33	10.5	235
121	0	55	78	165	28.6501	124	75	5	60	1000	15.7	87.9	4.99	110.26	33.73	25.88	4.6	1.11	1.38	2.61	7.24	10.5	658
122	0	62	72	165	26.4463	144	70	6	72	1700	14.5	90.6	7.12	66.38	61.28	86.08	5.07	1.25	1.66	2.84	7.34	10.5	266
123	0	85	60.9	150.5	26.8871	117	59	5	60	1000	12.4	83.2	6.8	64.4	30.46	29.99	3.3	1.47	1.44	1.72	9.45	10.5	589
124	0	81	62.6	150	27.8222	120	68	10	120	1000	16.1	89.2	8	68.15	38.49	40.43	4.41	1.83	1.06	2.84	6.77	10.2	483
125	1	69	80	173	26.7299	117	63	10	120	1700	14.4	83.9	3.37	71.47	13.1	15.46	3.59	1.49	0.93	2.17	7.93	10.5	436
126	0	56	48	155	19.9792	115	55	10	120	1000	13.7	83.5	9.32	52.75	31.48	54.92	4.56	2.07	1.03	2.99	8.9	20	491
127	0	62	47.4	156	19.4773	155	70	5	60	1000	10.1	80.9	7.63	69.88	13.15	4.98	4.56	1.45	1.12	2.35	5.42	10	911
128	1	61	77	171	26.3329	157	101	5	60	850	13.8	81.3	5.95	118.3	14.37	15.65	6.76	1.17	1.45	4.48	8.72	10.5	403
129	0	75	51	147	23.6013	124	58	5	60	2000	12.6	82.7	6.3	63.5	17.5	13.7	4.28	0.64	1.19	2.8	5.96	10.5	280.03
130	0	71	54.3	149	24.4584	142	68	5	60	1000	12.6	83.1	7.84	76.58	23.21	20.04	3.65	3.9	1.06	2.1	6.45	14.7	310
131	1	67	63	173	21.0498	121	78	2	24	1000	14.4	85.9	7.58	113.08	43.82	12.97	7.92	5.94	1.27	4.88	6.89	10.5	311
132	0	58	64.6	156	26.545	123	79	2	48	1000	12.4	91.1	6.03	71.8	21.5	20.2	3.52	0.88	1.47	1.71	6.07	19.5	634
133	0	68	57.7	158	23.1133	134	65	1	12	1000	12.8	91.6	5.29	78	31	31.46	3.61	1.58	1.18	2.1	5.83	14.8	746
134	1	56	65	168	23.03	120	70	0.83	9.96	1000	15.9	89.7	7.44	132.52	29	13.45	5.53	1.39	1.56	3.35	6.52	6.4	427
135	1	59	72.6	163	27.3251	136	70	7	84	1000	15.1	93.4	8.18	67.64	108.24	98.25	5.28	1.42	1.37	3.35	7.43	13.6	516
136	0	59	60	163	22.5827	120	64	10	120	1000	14.8	86.7	15.75	61.39	52.64	26.98	3.48	1.63	1.26	1.91	8.8	9	447
137	1	64	60.7	156.2	24.8786	134	69	2	24	1000	14.5	91.7	6.73	75.41	47.22	23.11	5.4	2.069	1.24	3.44	6.76	15.5	606
138	1	55	76	167	27.2509	125	83	6	72	1000	17.6	89.7	10.59	78.85	34.23	50.78	4.82	1.55	1.21	3.21	7.95	16.8	804
139	1	39	67	166	24.3141	137	99	2	24	1000	16.3	88.6	7.41	112.79	33.94	11.61	4.86	6.72	0.88	2.92	7.39	11.1	284
140	0	74	55	151	24.1217	113	68	10	120	1000	10.9	81	10.53	103.25	55.27	43.64	3.2	5.39	0.91	1.8	8.68	15	176
141	1	56	58	160	22.6562	160	78	18	48	2000	14.7	89.8	4.91	90.09	19.7	31.75	3.04	0.84	1.51	1.38	9.51	18.1	255
142	0	68	52	154	21.9261	119	65	2	24	500	12.8	92.6	5.64	70.94	22.47	16.73	6.87	1.49	2.11	4.29	6.49	14.5	859
143	1	32	73	172	24.6755	146	74	2	12	500	13.8	83	10.66	79	67	63.31	5.56	1.05	1.49	3.57	8.59	6.2	668
144	1	70	63	170	21.7993	140	72	21	240	850	14.6	85	7.58	78.58	24	12.6	3.86	1.56	0.95	2.51	7.9	14.3	415
145	1	56	77.3	163	29.0941	133	95	2	24	1700	15	89	7.04	74.6	82.89	33.07	4.98	1.7	1.37	3	6.84	10.8	382
146	1	81	65	175	21.2245	130	70	13	156	1000	11.7	65.6	6.51	96.28	24.84	24.77	4.19	1.33	0.95	2.67	7.89	4.09	361
147	0	46	83	157	33.6728	138	72	5	60	1000	14.2	91.2	5.3	54.52	16.9	17.7	5.95	2.08	1.08	4.17	10.52	10.5	460
148	0	76	52.7	149	23.7377	160	70	5	60	1000	11.7	62.4	5.58	69.12	16.43	158.1	3.08	2.07	0.8	1.83	9.14	26.49	280
149	0	39	60	151	26.3146	120	70	2	24	500	14.4	88.1	7.44	64.67	20.74	12.99	4.99	1.51	1.08	3.39	7.22	10.2	401
150	0	60	53	150	23.5556	126	72	10	120	500	13.3	91.4	8.23	66.09	82.96	120.96	5.19	0.81	1.41	3.46	7.66	15.55	581
151	0	59	50.5	153	21.5729	100	65	3	24	750	13.8	92.3	6.6	63.46	27.91	24.47	3.62	2.41	0.84	2.39	6.32	9.28	431
152	1	49	62.4	166	22.6448	100	66	0.75	9	1000	15.2	90	7.2	75.8	28	17.79	4.71	1.18	1.36	2.9	6.72	10.3	565
153	0	58	60	156	24.6548	138	76	5	60	1500	13.3	85.9	9.78	60.42	17.08	19.6	4.83	1.62	1.08	3.22	11	22.75	646
154	1	41	57.5	164	21.3786	120	85	3.5	42	500	13.7	88.1	6.73	89.22	29.91	38.15	3.71	0.91	1.69	1.87	6.28	18.92	554
155	1	50	60.3	168	21.3648	112	57	1.5	18	1000	14.6	97	5.67	72	42	28.7	4.25	1.11	1.14	2.73	5.82	9.54	355
156	0	63	66.5	155	27.6795	163	91	3.5	36	1000	13.6	90.2	6.45	72.37	55.44	42.95	5.15	2.33	1.53	3.06	7	10	861
